# Supplementary material for: Utilizing Red Spotted Apollo Butterfly Transcriptome to Identify Antimicrobial Peptide Candidates against Porphyromonas gingivalis
Source: Insects. 2021 May 18;12(5):466. doi: 10.3390/insects12050466 (PMC8157869; doi:10.3390/insects12050466)
Supplement: Supplementary file 1 [file insects-12-00466-s001.zip]

Archive with 1 entries (1 files):
- insects-1211381-supplementary.xlsx
