# Supplementary material for: Utilizing Red Spotted Apollo Butterfly Transcriptome to Identify Antimicrobial Peptide Candidates against Porphyromonas gingivalis
Source: Insects. 2021 May 18;12(5):466. doi: 10.3390/insects12050466 (PMC8157869; doi:10.3390/insects12050466)
Supplement: Supplementary file 1 [file insects-12-00466-s001.zip › insects-1211381-supplementary.xlsx]

## Sheet: 15Peps
	Table S1. Peptide screening for antibacterial and antifungal activity (µg/mL)
		Mw (Da)	Bacteria																Fungi
			P.aeruginosa	S. mutans	S. typhimurium	E.coli	E.faecium	S. aurues	P.acnes	S. epidermidis	A. baumannii	K. oxytoca	S. typhimurium	A. viscosus	F. nucleatum	P.gingivalis	S. sobrinus	E.faecalis	C. albicans	C. tropocalis var. tropicalis	C. parapsilosis var. parapsilosis	C. glabrata	P. guilliermondii	C. tropicalis	F. neoformans var. bacillispora	C. parapsilosis
	Oxytetracycline hydrochloride	460.4	25	50	1.56	100	0.39	0.39	25	100	3.125	1.56	3.125	0.195	0.195	50 (108.6 µM)	1.56	100	−	−	−	−	−	−	−	−
	Miconazole	416.1	−	−	−	−	−	−	−	−	−	−	−	−	−	−	−	−	3.125	3.125	3.125	3.125	3.125(7.5 µM)	6.25	3.125 (7.5 µM)	3.125
1	TPS-026	2320.02	>100	>100	>100	>100	>100	>100	>100	>100	>100	>100	>100	>100	>100	>100	>100	>100	> 100	> 100	> 100	> 100	> 100	> 100	> 100	> 100
2	TPS-027	1716.29	>100	>100	>100	>100	>100	>100	>100	>100	>100	>100	>100	>100	>100	>100	>100	>100	> 100	> 100	> 100	> 100	> 100	> 100	> 100	> 100
3	TPS-028	1526.02	>100	>100	>100	>100	>100	>100	>100	>100	>100	>100	>100	>100	>100	>100	>100	>100	> 100	> 100	> 100	> 100	> 100	> 100	> 100	> 100
4	TPS-029	2165.76	>100	>100	>100	>100	>100	>100	>100	>100	>100	>100	>100	>100	>100	>100	>100	>100	> 100	> 100	> 100	> 100	> 100	> 100	50(23.1 µM)	> 100
5	TPS-030	1608.08	>100	>100	>100	>100	>100	>100	>100	>100	>100	>100	>100	>100	>100	>100	>100	>100	> 100	> 100	> 100	> 100	> 100	> 100	> 100	> 100
6	TPS-031	2757.59	>100	>100	>100	>100	>100	>100	>100	>100	>100	>100	>100	>100	>100	>100	>100	>100	> 100	> 100	> 100	> 100	> 100	> 100	> 100	> 100
7	TPS-032	1741.41	>100	>100	>100	>100	>100	>100	>100	>100	>100	>100	>100	>100	>100	25(14.4 µM)	>100	>100	> 100	> 100	> 100	> 100	50(28.7 µM)	> 100	> 100	> 100
8	TPS-033	2183.72	>100	>100	>100	>100	>100	>100	>100	>100	>100	>100	>100	>100	>100	>100	>100	>100	> 100	> 100	> 100	> 100	> 100	> 100	> 100	> 100
9	TPS-034	1357.82	>100	>100	>100	>100	>100	>100	>100	>100	>100	>100	>100	>100	>100	>100	>100	>100	> 100	> 100	> 100	> 100	> 100	> 100	> 100	> 100
10	TPS-035	1024.42	>100	>100	>100	>100	>100	>100	>100	>100	>100	>100	>100	>100	>100	>100	>100	>100	> 100	> 100	> 100	> 100	100(97.6 µM)	> 100	> 100	> 100
11	TPS-036	550.7	>100	>100	>100	>100	>100	>100	>100	>100	>100	>100	>100	>100	>100	>100	>100	>100	> 100	> 100	> 100	> 100	> 100	> 100	> 100	> 100
12	TPS-037	644.87	>100	>100	>100	>100	>100	>100	>100	>100	>100	>100	>100	>100	>100	>100	>100	>100	> 100	> 100	> 100	> 100	> 100	> 100	> 100	> 100
13	TPS-038	488.67	>100	>100	>100	>100	>100	>100	>100	>100	>100	>100	>100	>100	>100	>100	>100	>100	> 100	> 100	> 100	> 100	> 100	> 100	> 100	> 100
14	TPS-039	522.69	>100	>100	>100	>100	>100	>100	>100	>100	>100	>100	>100	>100	>100	>100	>100	>100	> 100	> 100	> 100	> 100	> 100	> 100	> 100	> 100
15	TPS-040	550.7	>100	>100	>100	>100	>100	>100	>100	>100	>100	>100	>100	>100	>100	>100	>100	>100	> 100	> 100	> 100	> 100	> 100	> 100	> 100	> 100
	Mw- Molecular weight
